# Supplementary material for: Where ppm Quantities of Silsesquioxanes Make a Difference—Silanes and Cage Siloxanes as TiO2 Dispersants and Stabilizers for Pigmented Epoxy Resins
Source: Materials (Basel). 2022 Jan 10;15(2):494. doi: 10.3390/ma15020494 (PMC8779391; doi:10.3390/ma15020494)
Supplement: Supplementary file 1 [file materials-15-00494-s001.zip]

Archive with 1 entries (1 files):
- materials-1481178-supplementary.pdf
